# Supplementary material for: Practical measures for sustainable shark fisheries: Lessons learned from an Indonesian targeted shark fishery
Source: PLoS One. 2018 Nov 2;13(11):e0206437. doi: 10.1371/journal.pone.0206437 (PMC6214517; doi:10.1371/journal.pone.0206437)
Supplement: S1 Dataset — (XLSX) [file pone.0206437.s001.xlsx]

## Sheet: Data
Trip_ID	Year	Month	Month number	Date number	Season	Engine power (HP)	Fishing gear	Number of hook	Trip length (day)	Number of fishing gear deployment	Fishing ground zone	Total Catch of all shark species(ind)	Total catch of endangered species (ind)	Total catch of vulnerable species (ind)	Total catch of regulated/CITES species (ind)
1	2014	January	1	1	West	60	Surface Long Line	500	17	15	NTT	15	0	0	0
2	2014	January	1	1	West	60	Surface Long Line	400	18	16	NTT	13	0	0	0
3	2014	January	1	1	West	53	Bottom Long Line	130	8	6	NTB	9	0	1	0
4	2014	January	1	1	West	60	Surface Long Line	550	13	11	NTT	8	0	0	0
5	2014	January	1	1	West	53	Bottom Long Line	70	8	6	Other	6	0	4	0
6	2014	January	1	1	West	60	Surface Long Line	500	17	15	NTT	10	0	0	0
7	2014	January	1	1	West	53	Bottom Long Line	75	6	4	NTB	3	0	0	0
8	2014	January	1	1	West	60	Surface Long Line	400	17	15	NTT	51	5	0	5
9	2014	January	1	1	West	60	Bottom Long Line	65	15	13	NTT	3	3	0	3
10	2014	January	1	1	West	53	Bottom Long Line	80	16	14	NTT	1	1	0	1
11	2014	January	1	1	West	60	Surface Long Line	500	17	15	NTT	17	0	0	0
12	2014	January	1	1	West	60	Surface Long Line	550	16	14	NTT	10	0	0	0
13	2014	January	1	1	West	60	Surface Long Line	400	16	14	NTT	13	0	1	0
14	2014	January	1	1	West	60	Bottom Long Line	45	14	12	NTT	24	0	2	0
15	2014	January	1	1	West	53	Bottom Long Line	130	14	12	NTT	11	0	0	0
16	2014	January	1	1	West	37.5	Bottom Long Line	113	14	12	NTT	12	1	1	1
17	2014	January	1	1	West	60	Bottom Long Line	105	14	12	NTT	15	1	0	1
18	2014	January	1	1	West	60	Surface Long Line	500	16	14	NTT	9	0	1	0
19	2014	January	1	1	West	37.5	Bottom Long Line	100	15	13	NTT	3	0	0	0
20	2014	January	1	1	West	60	Bottom Long Line	80	14	12	NTB	3	0	0	0
21	2014	January	1	1	West	53	Bottom Long Line	155	14	12	NTB	4	0	1	0
22	2014	January	1	1	West	53	Bottom Long Line	70	12	10	NTT	4	1	1	1
23	2014	January	1	1	West	60	Bottom Long Line	94	12	10	NTT	2	0	2	1
24	2014	January	1	1	West	60	Surface Long Line	500	20	18	NTT	16	0	0	0
25	2014	January	1	1	West	60	Surface Long Line	500	18	16	NTT	8	0	0	0
26	2014	February	2	2	West	60	Bottom Long Line	75	22	20	NTT	21	1	1	1
27	2014	February	2	2	West	60	Surface Long Line	500	17	15	NTT	19	4	7	4
28	2014	February	2	2	West	60	Bottom Long Line	125	22	20	NTT	16	0	0	0
29	2014	February	2	2	West	60	Surface Long Line	500	17	15	NTT	17	0	1	1
30	2014	February	2	2	West	53	Bottom Long Line	85	12	10	NTB	9	0	1	1
31	2014	February	2	2	West	53	Bottom Long Line	70	10	8	NTB	3	0	0	0
32	2014	February	2	2	West	53	Bottom Long Line	155	10	8	NTB	10	0	0	0
33	2014	February	2	2	West	60	Bottom Long Line	65	6	4	NTB	9	9	0	9
34	2014	February	2	2	West	60	Surface Long Line	400	10	8	Other	39	12	1	12
35	2014	February	2	2	West	60	Surface Long Line	500	12	10	Other	24	7	0	7
36	2014	February	2	2	West	60	Bottom Long Line	80	8	6	NTB	5	2	0	2
37	2014	February	2	2	West	53	Bottom Long Line	155	7	5	NTB	3	1	0	1
38	2014	February	2	2	West	60	Surface Long Line	500	15	13	Other	62	30	0	30
39	2014	February	2	2	West	53	Bottom Long Line	85	8	6	NTB	5	3	0	3
41	2014	March	3	3	West	53	Bottom Long Line	51	8	6	NTB	3	0	1	0
42	2014	March	3	3	West	60	Surface Long Line	400	13	11	NTT	24	2	1	3
43	2014	March	3	3	West	60	Surface Long Line	400	15	13	NTT	5	0	1	1
44	2014	March	3	3	West	53	Bottom Long Line	100	18	16	NTT	20	2	1	2
45	2014	March	3	3	West	60	Surface Long Line	500	15	13	NTB	10	1	4	5
46	2014	March	3	3	West	60	Bottom Long Line	80	8	6	NTB	7	3	2	3
47	2014	March	3	3	West	60	Surface Long Line	400	10	8	Other	28	22	0	22
48	2014	March	3	3	West	60	Bottom Long Line	65	12	10	NTT	10	6	0	6
49	2014	March	3	3	West	53	Bottom Long Line	86	8	6	NTB	5	1	0	1
50	2014	March	3	3	West	60	Surface Long Line	400	12	10	Other	33	19	0	19
51	2014	March	3	3	West	60	Surface Long Line	550	12	10	NTT	25	0	1	0
52	2014	March	3	3	West	60	Bottom Long Line	105	12	10	NTT	10	4	0	4
53	2014	March	3	3	West	60	Bottom Long Line	45	12	10	NTT	28	2	0	2
54	2014	March	3	3	West	60	Bottom Long Line	94	13	11	NTT	5	2	1	2
55	2014	March	3	3	West	53	Bottom Long Line	70	14	12	NTT	9	0	5	0
56	2014	March	3	3	West	53	Bottom Long Line	85	10	8	NTB	4	1	0	1
57	2014	March	3	3	West	53	Bottom Long Line	155	10	8	NTB	2	0	0	0
58	2014	March	3	3	West	37.5	Bottom Long Line	100	12	10	NTB	4	2	0	2
59	2014	March	3	3	West	37.5	Bottom Long Line	113	12	10	NTB	12	2	0	2
60	2014	March	3	3	West	53	Bottom Long Line	130	12	10	NTT	11	0	0	0
61	2014	March	3	3	West	53	Bottom Long Line	126	14	12	Other	11	0	0	0
62	2014	March	3	3	West	60	Surface Long Line	500	12	10	Other	10	2	0	2
63	2014	March	3	3	West	53	Bottom Long Line	86	8	6	NTB	5	0	0	0
64	2014	March	3	3	West	60	Bottom Long Line	75	14	12	NTT	13	2	0	1
65	2014	March	3	3	West	60	Bottom Long Line	85	16	14	NTT	15	3	1	3
66	2014	March	3	3	West	60	Bottom Long Line	80	11	9	NTB	5	5	0	5
67	2014	March	3	3	West	60	Bottom Long Line	65	14	12	NTB	8	6	0	6
68	2014	March	3	3	West	60	Surface Long Line	400	16	14	NTT	20	3	0	3
69	2014	March	3	3	West	53	Bottom Long Line	126	15	13	NTT	25	3	2	3
70	2014	March	3	3	West	60	Surface Long Line	500	13	11	NTT	7	4	1	4
71	2014	March	3	3	West	60	Bottom Long Line	75	15	13	NTT	20	0	0	0
72	2014	March	3	3	West	60	Surface Long Line	400	18	16	NTT	47	10	0	10
74	2014	March	3	3	West	53	Bottom Long Line	60	15	13	NTB	16	1	2	2
75	2014	March	3	3	West	60	Surface Long Line	500	15	13	NTT	34	0	0	0
76	2014	March	3	3	West	53	Bottom Long Line	86	14	12	NTB	8	3	2	4
77	2014	April	4	4	Transition I	60	Surface Long Line	550	16	14	NTT	24	1	0	1
78	2014	April	4	4	Transition I	60	Surface Long Line	500	15	13	NTT	13	3	2	4
79	2014	April	4	4	Transition I	60	Surface Long Line	400	16	14	NTT	18	9	0	9
80	2014	April	4	4	Transition I	53	Bottom Long Line	126	18	16	NTT	27	3	0	7
81	2014	April	4	4	Transition I	60	Surface Long Line	280	18	16	NTT	11	0	0	0
82	2014	April	4	4	Transition I	60	Surface Long Line	500	18	16	NTT	31	0	0	1
83	2014	April	4	4	Transition I	53	Bottom Long Line	70	17	15	NTT	45	1	0	9
84	2014	April	4	4	Transition I	60	Bottom Long Line	75	18	16	NTT	26	2	2	3
85	2014	April	4	4	Transition I	60	Surface Long Line	400	15	13	NTT	15	5	0	5
86	2014	April	4	4	Transition I	37.5	Bottom Long Line	113	11	9	NTB	10	3	0	8
87	2014	April	4	4	Transition I	60	Surface Long Line	400	16	14	NTT	30	3	1	6
88	2014	April	4	4	Transition I	60	Surface Long Line	500	18	16	NTT	30	2	0	7
89	2014	April	4	4	Transition I	60	Bottom Long Line	85	16	14	NTT	27	7	0	7
90	2014	April	4	4	Transition I	53	Bottom Long Line	51	12	10	NTB	5	1	1	4
91	2014	April	4	4	Transition I	53	Bottom Long Line	86	12	10	NTB	7	1	2	6
92	2014	April	4	4	Transition I	60	Surface Long Line	400	18	16	NTT	11	0	2	10
93	2014	April	4	4	Transition I	60	Surface Long Line	400	16	14	NTT	53	0	0	0
94	2014	April	4	4	Transition I	53	Bottom Long Line	85	18	16	NTT	15	4	1	8
95	2014	April	4	4	Transition I	53	Bottom Long Line	126	17	15	NTT	26	0	1	0
96	2014	April	4	4	Transition I	53	Bottom Long Line	134	17	15	NTT	14	11	0	14
97	2014	April	4	4	Transition I	60	Surface Long Line	500	14	12	NTT	38	1	1	1
98	2014	April	4	4	Transition I	53	Bottom Long Line	51	13	11	NTT	12	1	0	11
99	2014	April	4	4	Transition I	60	Bottom Long Line	75	15	13	NTT	15	0	0	11
100	2014	April	4	4	Transition I	60	Surface Long Line	500	15	13	NTT	8	0	2	0
101	2014	April	4	4	Transition I	60	Bottom Long Line	75	13	11	NTT	13	5	2	10
102	2014	April	4	4	Transition I	60	Bottom Long Line	105	14	12	NTT	19	3	1	15
103	2014	May	5	5	Transition I	60	Surface Long Line	550	13	11	NTT	20	1	1	5
104	2014	May	5	5	Transition I	60	Surface Long Line	500	16	14	NTT	48	2	1	18
105	2014	May	5	5	Transition I	60	Surface Long Line	400	16	14	NTT	33	0	0	3
106	2014	May	5	5	Transition I	60	Surface Long Line	500	16	14	NTT	26	0	2	4
107	2014	May	5	5	Transition I	60	Surface Long Line	500	13	11	NTB	7	1	1	6
107	2014	May	5	5	Transition I	60	Surface Long Line	500	1	1	NTT	1	1	0	1
108	2014	May	5	5	Transition I	60	Surface Long Line	500	16	14	NTT	54	0	1	0
109	2014	May	5	5	Transition I	60	Bottom Long Line	65	14	12	NTB	5	1	0	3
110	2014	May	5	5	Transition I	60	Surface Long Line	400	18	16	NTT	27	0	0	0
111	2014	May	5	5	Transition I	60	Surface Long Line	550	16	14	NTT	19	0	0	0
112	2014	May	5	5	Transition I	53	Bottom Long Line	85	14	12	NTT	16	0	1	4
113	2014	May	5	5	Transition I	53	Bottom Long Line	70	12	10	NTT	32	2	3	12
114	2014	May	5	5	Transition I	53	Bottom Long Line	70	12	10	NTT	13	0	0	0
115	2014	May	5	5	Transition I	60	Surface Long Line	400	17	15	NTT	23	1	0	1
116	2014	May	5	5	Transition I	60	Surface Long Line	500	16	14	NTT	14	1	2	1
117	2014	May	5	5	Transition I	60	Bottom Long Line	80	13	11	NTT	22	1	4	3
118	2014	May	5	5	Transition I	60	Surface Long Line	500	12	10	NTT	42	0	1	1
119	2014	May	5	5	Transition I	53	Bottom Long Line	68	12	10	NTT	19	4	2	13
120	2014	May	5	5	Transition I	60	Bottom Long Line	105	13	11	NTT	20	5	0	20
121	2014	May	5	5	Transition I	60	Bottom Long Line	94	15	13	NTT	14	3	2	12
122	2014	May	5	5	Transition I	53	Bottom Long Line	134	14	12	NTT	25	5	4	17
123	2014	May	5	5	Transition I	60	Surface Long Line	500	14	12	NTT	21	2	5	4
124	2014	May	5	5	Transition I	60	Surface Long Line	500	18	16	NTT	24	1	3	1
125	2014	May	5	5	Transition I	60	Surface Long Line	400	17	15	NTT	15	1	3	2
126	2014	May	5	5	Transition I	60	Surface Long Line	400	13	11	NTB	18	0	0	16
127	2014	May	5	5	Transition I	60	Surface Long Line	550	17	15	NTT	47	2	8	10
128	2014	June	6	6	East	60	Surface Long Line	500	14	12	NTT	6	0	0	3
129	2014	June	6	6	East	60	Surface Long Line	500	14	12	NTT	3	2	0	2
130	2014	June	6	6	East	60	Surface Long Line	550	17	15	NTT	5	3	0	4
131	2014	June	6	6	East	60	Bottom Long Line	75	18	16	NTT	18	1	3	3
132	2014	June	6	6	East	53	Bottom Long Line	85	17	15	NTT	33	0	0	3
133	2014	June	6	6	East	60	Surface Long Line	500	14	12	NTT	11	7	2	9
134	2014	June	6	6	East	60	Surface Long Line	500	14	12	NTT	70	1	3	2
135	2014	June	6	6	East	60	Surface Long Line	400	13	11	NTB	124	8	8	102
136	2014	June	6	6	East	60	Surface Long Line	550	17	15	NTT	18	5	1	7
137	2014	June	6	6	East	53	Bottom Long Line	70	17	15	NTT	22	3	3	7
138	2014	June	6	6	East	60	Surface Long Line	500	18	16	NTT	21	5	5	13
139	2014	June	6	6	East	60	Surface Long Line	400	17	15	NTT	13	0	3	1
140	2014	June	6	6	East	60	Surface Long Line	400	14	12	NTT	23	0	5	2
141	2014	June	6	6	East	60	Surface Long Line	500	14	12	NTT	67	10	6	20
142	2014	June	6	6	East	53	Bottom Long Line	51	13	11	NTB	21	0	6	3
143	2014	June	6	6	East	60	Surface Long Line	400	17	15	NTT	17	0	1	0
144	2014	June	6	6	East	60	Surface Long Line	500	17	15	NTT	17	1	4	3
145	2014	June	6	6	East	37.5	Bottom Long Line	113	17	15	NTT	3	1	2	1
146	2014	June	6	6	East	60	Surface Long Line	500	14	12	NTT	49	3	27	16
147	2014	June	6	6	East	60	Surface Long Line	500	14	12	NTT	8	2	2	6
148	2014	June	6	6	East	53	Bottom Long Line	115	17	15	NTT	8	2	3	4
149	2014	June	6	6	East	60	Surface Long Line	500	18	16	NTT	24	6	2	6
150	2014	June	6	6	East	60	Surface Long Line	400	17	15	NTT	59	7	0	10
151	2014	June	6	6	East	60	Surface Long Line	500	14	12	NTT	54	3	4	4
152	2014	June	6	6	East	60	Surface Long Line	500	14	12	NTT	31	8	7	14
153	2014	June	6	6	East	60	Surface Long Line	550	17	15	NTT	28	1	11	2
154	2014	July	7	7	East	60	Surface Long Line	500	10	8	NTT	20	5	5	14
155	2014	July	7	7	East	60	Surface Long Line	500	16	14	NTT	27	2	14	9
156	2014	July	7	7	East	53	Bottom Long Line	80	13	11	NTB	8	3	2	4
157	2014	July	7	7	East	53	Bottom Long Line	75	12	10	NTB	7	1	6	1
158	2014	July	7	7	East	53	Bottom Long Line	51	15	13	NTT	14	1	3	4
159	2014	July	7	7	East	60	Surface Long Line	500	17	15	Other	25	7	1	20
160	2014	July	7	7	East	53	Bottom Long Line	134	14	12	NTT	12	0	1	2
161	2014	July	7	7	East	60	Surface Long Line	500	16	14	NTT	30	7	0	23
162	2014	July	7	7	East	60	Surface Long Line	500	16	14	NTB	24	1	6	18
163	2014	July	7	7	East	60	Surface Long Line	500	17	15	NTT	23	9	1	12
164	2014	July	7	7	East	53	Bottom Long Line	114	14	12	NTT	28	0	3	22
165	2014	July	7	7	East	60	Surface Long Line	550	18	16	NTT	28	0	12	10
166	2014	July	7	7	East	60	Surface Long Line	400	14	12	NTT	21	4	3	6
167	2014	July	7	7	East	53	Bottom Long Line	80	11	9	NTB	3	1	1	1
168	2014	July	7	7	East	53	Bottom Long Line	85	10	8	NTB	3	0	3	0
169	2014	July	7	7	East	53	Bottom Long Line	100	12	10	NTT	10	0	4	0
170	2014	July	7	7	East	60	Surface Long Line	500	17	15	Other	40	5	1	7
171	2014	July	7	7	East	53	Bottom Long Line	70	13	11	NTT	5	1	2	1
172	2014	July	7	7	East	60	Surface Long Line	400	16	14	NTT	30	1	1	14
173	2014	July	7	7	East	60	Surface Long Line	400	17	15	NTT	38	15	8	23
174	2014	July	7	7	East	60	Surface Long Line	400	16	14	Other	26	3	7	10
175	2014	July	7	7	East	60	Surface Long Line	500	16	14	Other	14	3	6	4
176	2014	July	7	7	East	53	Bottom Long Line	70	13	11	NTT	6	0	3	0
177	2014	August	8	8	East	60	Bottom Long Line	65	14	12	NTB	6	0	3	0
178	2014	August	8	8	East	60	Surface Long Line	400	16	14	NTB	7	1	4	5
179	2014	August	8	8	East	60	Surface Long Line	500	17	15	NTB	11	0	0	10
180	2014	August	8	8	East	53	Bottom Long Line	80	13	11	NTB	9	1	4	1
181	2014	August	8	8	East	53	Bottom Long Line	86	14	12	NTB	18	0	3	0
182	2014	August	8	8	East	60	Surface Long Line	400	18	16	Other	48	13	0	47
183	2014	August	8	8	East	60	Surface Long Line	550	18	16	NTB	75	2	11	60
184	2014	August	8	8	East	60	Surface Long Line	400	16	14	Other	73	3	11	57
185	2014	August	8	8	East	60	Surface Long Line	500	17	15	NTB	62	1	14	38
186	2014	August	8	8	East	60	Surface Long Line	500	15	13	Other	28	9	0	21
187	2014	August	8	8	East	60	Surface Long Line	500	16	14	NTT	31	20	1	26
188	2014	August	8	8	East	53	Bottom Long Line	114	17	15	NTT	20	0	0	11
189	2014	August	8	8	East	60	Bottom Long Line	80	13	11	NTB	8	0	3	0
190	2014	August	8	8	East	60	Bottom Long Line	80	13	11	NTB	5	1	4	1
191	2014	August	8	8	East	60	Surface Long Line	500	14	12	NTB	6	0	4	3
192	2014	August	8	8	East	60	Surface Long Line	500	15	13	NTB	6	1	3	4
193	2014	August	8	8	East	53	Bottom Long Line	100	12	10	NTT	5	2	1	3
194	2014	August	8	8	East	60	Surface Long Line	500	15	13	NTB	13	0	5	6
195	2014	August	8	8	East	53	Bottom Long Line	130	11	9	NTT	18	0	13	5
196	2014	August	8	8	East	53	Bottom Long Line	75	13	11	NTT	19	1	5	3
197	2014	August	8	8	East	53	Bottom Long Line	86	12	10	NTB	134	5	0	6
198	2014	August	8	8	East	60	Surface Long Line	500	17	15	NTB	12	0	11	12
199	2014	August	8	8	East	60	Surface Long Line	500	18	16	NTT	86	5	8	61
200	2014	August	8	8	East	60	Surface Long Line	400	17	15	NTT	73	5	7	41
201	2014	August	8	8	East	60	Surface Long Line	400	16	14	NTB	6	0	5	0
202	2014	August	8	8	East	60	Surface Long Line	400	14	12	NTB	25	2	14	14
203	2014	August	8	8	East	60	Surface Long Line	500	16	14	NTB	13	1	7	10
204	2014	September	9	9	East	60	Surface Long Line	400	16	14	NTT	52	4	9	40
205	2014	September	9	9	East	60	Surface Long Line	400	17	15	Other	28	1	1	22
206	2014	September	9	9	East	60	Surface Long Line	400	18	16	NTT	47	4	11	33
207	2014	September	9	9	East	60	Surface Long Line	500	16	14	Other	21	1	0	18
208	2014	September	9	9	East	37.5	Bottom Long Line	100	12	10	NTB	2	1	0	1
209	2014	September	9	9	East	60	Bottom Long Line	80	13	11	NTB	8	0	4	1
210	2014	September	9	9	East	60	Surface Long Line	400	16	14	Other	32	3	7	25
211	2014	September	9	9	East	60	Surface Long Line	550	16	14	NTT	44	4	10	31
212	2014	September	9	9	East	60	Surface Long Line	500	18	16	Other	66	25	5	56
213	2014	September	9	9	East	60	Surface Long Line	400	14	12	NTB	36	0	17	15
214	2014	September	9	9	East	60	Surface Long Line	500	16	14	NTT	49	5	5	42
215	2014	September	9	9	East	53	Bottom Long Line	100	15	13	NTT	20	1	2	7
216	2014	September	9	9	East	53	Bottom Long Line	100	12	10	NTT	7	0	5	1
217	2014	September	9	9	East	53	Bottom Long Line	114	12	10	NTT	16	0	2	4
218	2014	September	9	9	East	53	Bottom Long Line	86	9	7	NTB	25	0	1	0
219	2014	September	9	9	East	60	Surface Long Line	400	14	12	NTT	44	2	13	11
220	2014	September	9	9	East	60	Surface Long Line	500	14	13	Other	23	0	2	21
221	2014	September	9	9	East	60	Surface Long Line	500	10	8	NTB	44	2	9	37
222	2014	September	9	9	East	53	Bottom Long Line	90	10	8	NTT	7	1	0	1
223	2014	September	9	9	East	60	Surface Long Line	400	13	11	NTB	14	2	4	4
224	2014	September	9	9	East	60	Surface Long Line	400	14	12	NTB	18	2	3	12
225	2014	September	9	9	East	60	Surface Long Line	500	15	13	NTB	7	0	5	7
226	2014	September	9	9	East	53	Bottom Long Line	80	10	8	NTB	4	1	0	1
227	2014	September	9	9	East	53	Bottom Long Line	130	10	9	NTB	5	0	1	0
228	2014	September	9	9	East	60	Bottom Long Line	85	13	11	NTT	40	2	1	4
229	2014	September	9	9	East	60	Surface Long Line	500	15	15	Other	30	1	9	21
230	2014	September	9	9	East	53	Bottom Long Line	134	15	13	NTT	23	10	6	13
231	2014	September	9	9	East	53	Bottom Long Line	130	12	10	NTB	26	5	6	9
232	2014	September	9	9	East	60	Bottom Long Line	80	11	9	NTB	13	0	2	0
233	2014	September	9	9	East	60	Surface Long Line	400	14	12	NTT	17	1	2	11
234	2014	September	9	9	East	60	Bottom Long Line	45	13	11	NTT	15	2	0	3
235	2014	September	9	9	East	53	Bottom Long Line	86	11	9	NTB	36	2	2	4
236	2014	September	9	9	East	60	Surface Long Line	500	15	15	Other	32	8	3	27
237	2014	September	9	9	East	60	Surface Long Line	500	16	14	NTT	11	0	8	2
238	2014	September	9	9	East	60	Surface Long Line	500	13	12	NTB	10	0	0	0
239	2014	September	9	9	East	60	Surface Long Line	500	17	15	NTT	16	0	3	12
240	2014	September	9	9	East	37.5	Bottom Long Line	100	12	10	NTT	19	0	0	0
241	2014	September	9	9	East	60	Surface Long Line	550	17	16	NTT	33	10	10	10
242	2014	September	9	9	East	53	Bottom Long Line	75	13	11	NTT	17	6	0	14
243	2014	September	9	9	East	60	Surface Long Line	400	12	12	Other	9	1	8	7
244	2014	September	9	9	East	60	Surface Long Line	500	10	8	Other	23	0	3	11
245	2014	September	9	9	East	53	Bottom Long Line	114	14	12	NTB	20	0	1	15
246	2014	September	9	9	East	53	Bottom Long Line	100	12	10	NTB	17	2	0	7
247	2014	September	9	9	East	60	Surface Long Line	500	17	15	NTT	38	1	7	31
248	2014	September	9	9	East	53	Bottom Long Line	125	11	9	NTB	9	1	5	2
249	2014	October	10	10	Transition II	53	Bottom Long Line	85	10	8	NTB	51	1	1	1
250	2014	October	10	10	Transition II	53	Bottom Long Line	86	14	12	NTB	40	3	4	5
251	2014	October	10	10	Transition II	60	Surface Long Line	500	16	14	NTB	37	3	0	20
252	2014	October	10	10	Transition II	60	Surface Long Line	500	15	13	NTB	30	5	3	10
253	2014	October	10	10	Transition II	60	Surface Long Line	500	18	16	NTB	12	0	2	8
254	2014	October	10	10	Transition II	60	Surface Long Line	500	17	15	NTT	24	1	1	17
255	2014	October	10	10	Transition II	53	Bottom Long Line	80	11	9	NTB	20	1	3	1
256	2014	October	10	10	Transition II	53	Bottom Long Line	100	12	10	NTB	5	0	0	2
257	2014	October	10	10	Transition II	53	Bottom Long Line	70	13	11	NTB	5	0	0	0
258	2014	October	10	10	Transition II	53	Bottom Long Line	75	13	11	NTB	7	0	0	0
259	2014	October	10	10	Transition II	60	Bottom Long Line	65	14	12	NTB	6	1	2	1
260	2014	October	10	10	Transition II	53	Bottom Long Line	130	11	9	NTT	3	0	3	0
261	2014	October	10	10	Transition II	60	Surface Long Line	400	16	14	NTB	10	0	1	0
262	2014	October	10	10	Transition II	53	Bottom Long Line	86	14	12	NTB	16	0	9	2
263	2014	October	10	10	Transition II	60	Bottom Long Line	65	14	12	NTB	10	1	2	5
264	2014	October	10	10	Transition II	53	Bottom Long Line	85	14	12	NTB	19	3	1	5
265	2014	October	10	10	Transition II	60	Surface Long Line	550	18	16	NTT	42	0	1	17
266	2014	October	10	10	Transition II	60	Surface Long Line	500	15	13	NTB	21	0	3	16
267	2014	October	10	10	Transition II	60	Surface Long Line	550	18	16	NTT	22	0	1	12
268	2014	October	10	10	Transition II	60	Surface Long Line	500	17	15	NTT	41	1	6	37
269	2014	October	10	10	Transition II	53	Bottom Long Line	114	14	12	NTT	20	1	0	10
270	2014	October	10	10	Transition II	53	Bottom Long Line	78	15	13	NTT	22	7	3	7
271	2014	October	10	10	Transition II	60	Surface Long Line	500	17	15	NTT	26	1	6	21
272	2014	October	10	10	Transition II	60	Surface Long Line	400	14	12	NTT	20	2	12	10
273	2014	October	10	10	Transition II	60	Surface Long Line	400	14	12	NTT	16	1	1	12
274	2014	October	10	10	Transition II	60	Surface Long Line	400	16	14	NTT	22	5	0	15
275	2014	October	10	10	Transition II	60	Surface Long Line	400	17	15	NTT	18	2	1	8
276	2014	October	10	10	Transition II	60	Surface Long Line	500	14	12	NTB	22	2	8	12
277	2014	October	10	10	Transition II	60	Bottom Long Line	105	13	11	NTT	13	3	0	8
278	2014	October	10	10	Transition II	60	Bottom Long Line	115	13	11	NTB	6	2	1	2
279	2014	October	10	10	Transition II	60	Bottom Long Line	80	13	11	NTB	4	0	0	1
280	2014	October	10	10	Transition II	60	Bottom Long Line	80	13	11	NTB	2	0	1	0
281	2014	November	11	11	Transition II	53	Bottom Long Line	70	13	11	NTT	4	2	1	3
282	2014	November	11	11	Transition II	53	Bottom Long Line	90	10	8	NTT	15	0	0	2
283	2014	November	11	11	Transition II	53	Bottom Long Line	125	11	9	NTB	3	0	1	0
284	2014	November	11	11	Transition II	60	Surface Long Line	500	16	14	NTT	14	1	6	7
285	2014	November	11	11	Transition II	60	Surface Long Line	500	16	14	NTT	6	0	4	4
286	2014	November	11	11	Transition II	60	Surface Long Line	500	10	8	NTT	49	8	5	42
287	2014	November	11	11	Transition II	53	Bottom Long Line	100	12	10	NTB	11	0	0	4
288	2014	November	11	11	Transition II	60	Bottom Long Line	65	14	12	NTB	11	5	0	5
289	2014	November	11	11	Transition II	60	Bottom Long Line	85	13	11	NTT	13	1	5	1
290	2014	November	11	11	Transition II	60	Bottom Long Line	80	13	11	NTB	5	0	0	0
291	2014	November	11	11	Transition II	60	Surface Long Line	400	16	14	NTT	33	1	2	9
292	2014	November	11	11	Transition II	60	Surface Long Line	500	16	14	NTT	32	0	6	29
293	2014	November	11	11	Transition II	60	Surface Long Line	500	14	12	NTT	29	0	1	20
294	2014	November	11	11	Transition II	60	Surface Long Line	400	14	12	NTT	19	0	1	18
296	2014	November	11	11	Transition II	60	Bottom Long Line	80	13	11	NTB	6	1	1	5
298	2014	November	11	11	Transition II	53	Bottom Long Line	75	13	11	NTT	6	0	1	2
299	2014	November	11	11	Transition II	60	Surface Long Line	400	16	14	NTT	32	0	3	22
300	2014	November	11	11	Transition II	60	Surface Long Line	500	16	14	NTT	13	0	2	9
301	2014	November	11	11	Transition II	53	Bottom Long Line	134	14	12	NTT	15	0	0	0
302	2014	November	11	11	Transition II	60	Surface Long Line	400	14	12	NTT	27	0	1	24
303	2014	November	11	11	Transition II	60	Surface Long Line	400	17	15	NTT	31	1	9	30
304	2014	November	11	11	Transition II	53	Bottom Long Line	114	12	10	NTB	2	0	0	1
305	2014	November	11	11	Transition II	53	Bottom Long Line	86	9	7	NTB	20	0	2	3
306	2014	November	11	11	Transition II	53	Bottom Long Line	100	12	10	NTB	17	0	0	1
307	2014	December	12	12	West	53	Bottom Long Line	75	12	10	NTB	7	3	2	3
308	2014	December	12	12	West	60	Surface Long Line	400	20	18	NTT	17	0	2	14
309	2014	December	12	12	West	53	Bottom Long Line	155	12	10	NTB	7	0	0	1
310	2014	December	12	12	West	53	Bottom Long Line	115	14	12	NTB	5	1	2	1
311	2014	December	12	12	West	60	Surface Long Line	500	20	18	NTT	35	1	0	33
312	2014	December	12	12	West	60	Surface Long Line	280	16	14	NTT	22	0	0	21
313	2014	December	12	12	West	60	Surface Long Line	500	20	18	NTT	17	0	1	15
314	2014	December	12	12	West	60	Surface Long Line	400	18	16	NTT	31	0	0	30
315	2014	December	12	12	West	60	Surface Long Line	400	20	18	NTT	16	0	2	13
316	2014	December	12	12	West	60	Bottom Long Line	80	12	10	NTB	5	1	1	2
317	2014	December	12	12	West	60	Surface Long Line	280	16	14	NTT	16	0	0	16
318	2015	January	1	13	West	60	Surface Long Line	500	10	8	NTT	7	0	0	4
319	2015	January	1	13	West	60	Surface Long Line	500	18	16	NTT	9	0	0	9
320	2015	January	1	13	West	53	Bottom Long Line	72	11	9	NTB	7	0	1	4
321	2015	January	1	13	West	60	Surface Long Line	600	16	14	NTT	39	0	1	38
322	2015	February	2	14	West	46	Bottom Long Line	72	14	12	NTB	8	3	0	4
323	2015	February	2	14	West	53	Bottom Long Line	72	14	12	NTB	18	1	3	3
324	2015	February	2	14	West	47	Bottom Long Line	72	14	12	NTB	9	0	0	0
325	2015	February	2	14	West	60	Surface Long Line	500	18	16	NTT	26	6	2	14
326	2015	February	2	14	West	60	Surface Long Line	500	16	14	NTT	15	6	0	13
327	2015	February	2	14	West	60	Bottom Long Line	35	12	10	NTB	17	0	1	8
328	2015	February	2	14	West	46	Bottom Long Line	250	13	11	NTB	28	2	0	11
329	2015	February	2	14	West	60	Bottom Long Line	35	13	11	NTB	10	0	0	2
330	2015	February	2	14	West	60	Bottom Long Line	72	14	12	NTB	17	1	0	8
331	2015	February	2	14	West	53	Bottom Long Line	300	13	11	NTB	11	6	1	7
332	2015	February	2	14	West	60	Surface Long Line	600	16	14	NTT	17	2	2	6
333	2015	February	2	14	West	53	Bottom Long Line	72	11	9	NTB	17	0	0	0
334	2015	February	2	14	West	60	Surface Long Line	500	10	8	NTB	4	0	0	4
335	2015	February	2	14	West	53	Bottom Long Line	95	13	11	NTB	2	0	0	2
336	2015	March	3	15	West	60	Surface Long Line	500	16	14	NTB	39	11	0	26
337	2015	March	3	15	West	53	Bottom Long Line	72	12	10	NTB	7	2	0	6
338	2015	March	3	15	West	60	Bottom Long Line	250	14	12	NTB	4	2	0	4
339	2015	March	3	15	West	46	Bottom Long Line	250	13	11	NTB	9	1	3	3
340	2015	March	3	15	West	53	Bottom Long Line	250	10	8	NTT	20	8	0	18
341	2015	March	3	15	West	60	Bottom Long Line	72	14	12	NTB	16	0	0	0
342	2015	March	3	15	West	46	Bottom Long Line	72	14	12	NTB	5	0	0	5
343	2015	March	3	15	West	60	Bottom Long Line	35	12	10	NTB	1	0	0	0
344	2015	March	3	15	West	53	Bottom Long Line	250	13	11	NTT	13	0	0	0
345	2015	March	3	15	West	60	Surface Long Line	500	18	16	NTT	25	13	0	15
346	2015	March	3	15	West	60	Bottom Long Line	600	10	8	NTB	18	0	0	7
347	2015	March	3	15	West	60	Surface Long Line	500	16	14	NTT	12	2	0	4
348	2015	March	3	15	West	60	Bottom Long Line	100	10	8	NTB	27	2	0	2
349	2015	March	3	15	West	60	Bottom Long Line	72	15	13	NTB	7	0	0	2
350	2015	March	3	15	West	53	Bottom Long Line	72	13	11	NTB	10	0	0	0
351	2015	April	4	16	Transition I	53	Bottom Long Line	72	13	11	NTB	17	1	2	3
352	2015	April	4	16	Transition I	53	Bottom Long Line	51	12	10	NTT	34	6	20	9
353	2015	April	4	16	Transition I	46	Bottom Long Line	250	12	10	NTT	11	2	0	7
354	2015	April	4	16	Transition I	38	Bottom Long Line	250	12	10	NTT	3	1	0	3
355	2015	April	4	16	Transition I	60	Surface Long Line	600	14	12	NTT	14	0	0	13
356	2015	April	4	16	Transition I	60	Bottom Long Line	35	13	11	NTT	29	4	21	8
357	2015	April	4	16	Transition I	53	Bottom Long Line	72	11	9	NTB	18	0	0	0
358	2015	April	4	16	Transition I	46	Bottom Long Line	250	13	11	NTT	14	0	0	0
359	2015	April	4	16	Transition I	53	Bottom Long Line	51	13	11	NTT	16	0	2	3
360	2015	April	4	16	Transition I	53	Bottom Long Line	250	13	11	NTB	5	0	0	0
361	2015	April	4	16	Transition I	47	Bottom Long Line	72	14	12	NTB	7	0	0	4
362	2015	April	4	16	Transition I	53	Bottom Long Line	72	12	10	NTB	6	3	2	4
363	2015	April	4	16	Transition I	60	Surface Long Line	500	16	14	NTT	20	0	0	16
364	2015	April	4	16	Transition I	53	Bottom Long Line	230	12	10	NTB	23	0	1	0
365	2015	April	4	16	Transition I	60	Bottom Long Line	72	14	12	NTB	21	3	0	3
366	2015	April	4	16	Transition I	53	Bottom Long Line	72	14	12	NTB	13	1	1	1
367	2015	April	4	16	Transition I	60	Bottom Long Line	100	10	8	NTT	15	1	6	1
368	2015	April	4	16	Transition I	38	Bottom Long Line	230	10	8	NTT	4	0	0	0
369	2015	April	4	16	Transition I	53	Bottom Long Line	95	11	9	NTT	10	2	2	4
370	2015	April	4	16	Transition I	53	Bottom Long Line	51	12	10	NTT	6	0	0	1
371	2015	April	4	16	Transition I	53	Bottom Long Line	51	12	10	NTB	8	3	2	3
372	2015	April	4	16	Transition I	53	Bottom Long Line	72	12	10	NTB	2	1	0	2
373	2015	April	4	16	Transition I	60	Surface Long Line	400	17	15	NTT	16	0	1	3
374	2015	April	4	16	Transition I	53	Bottom Long Line	72	11	9	NTT	16	1	6	1
375	2015	May	5	17	Transition I	60	Surface Long Line	600	16	14	NTT	36	0	2	20
376	2015	May	5	17	Transition I	44	Bottom Long Line	72	11	9	NTB	10	4	0	10
377	2015	May	5	17	Transition I	60	Surface Long Line	500	17	15	NTT	30	0	1	16
378	2015	May	5	17	Transition I	53	Bottom Long Line	72	14	12	NTB	8	0	4	0
379	2015	May	5	17	Transition I	46	Bottom Long Line	250	13	11	NTB	5	0	1	0
380	2015	May	5	17	Transition I	53	Bottom Long Line	95	7	5	NTB	2	0	0	0
381	2015	May	5	17	Transition I	53	Surface Long Line	500	14	12	NTT	21	0	0	12
382	2015	May	5	17	Transition I	60	Surface Long Line	500	16	14	NTT	21	0	1	18
383	2015	May	5	17	Transition I	60	Surface Long Line	500	20	18	NTT	23	0	1	10
384	2015	May	5	17	Transition I	60	Bottom Long Line	100	15	13	NTT	25	0	0	1
385	2015	May	5	17	Transition I	53	Bottom Long Line	72	14	12	NTB	4	1	1	3
386	2015	May	5	17	Transition I	53	Bottom Long Line	230	12	10	NTB	6	1	4	1
387	2015	May	5	17	Transition I	60	Surface Long Line	385	17	15	NTT	29	2	3	18
388	2015	May	5	17	Transition I	53	Bottom Long Line	72	13	11	NTB	3	0	1	0
389	2015	May	5	17	Transition I	47	Bottom Long Line	72	14	12	NTB	5	0	2	0
390	2015	May	5	17	Transition I	53	Bottom Long Line	230	13	11	NTB	8	0	3	2
391	2015	May	5	17	Transition I	60	Bottom Long Line	72	15	13	NTB	5	1	2	1
392	2015	May	5	17	Transition I	60	Surface Long Line	600	17	15	NTT	16	4	3	11
393	2015	May	5	17	Transition I	46	Bottom Long Line	72	14	12	NTB	5	0	0	1
394	2015	May	5	17	Transition I	53	Bottom Long Line	95	12	10	NTT	4	0	0	0
395	2015	May	5	17	Transition I	45	Bottom Long Line	150	11	9	NTB	4	1	1	2
396	2015	May	5	17	Transition I	45	Bottom Long Line	150	11	9	NTB	1	0	1	0
397	2015	May	5	17	Transition I	53	Bottom Long Line	51	12	10	NTT	29	0	4	0
398	2015	May	5	17	Transition I	53	Bottom Long Line	72	15	13	NTT	16	0	5	0
399	2015	May	5	17	Transition I	60	Bottom Long Line	100	10	8	NTT	7	0	1	5
400	2015	May	5	17	Transition I	43	Bottom Long Line	25	15	13	NTT	4	0	0	0
401	2015	May	5	17	Transition I	60	Surface Long Line	400	15	13	NTT	27	0	2	1
402	2015	May	5	17	Transition I	60	Surface Long Line	500	16	14	NTB	25	0	4	21
403	2015	May	5	17	Transition I	60	Surface Long Line	500	16	14	NTT	22	0	0	15
404	2015	May	5	17	Transition I	60	Surface Long Line	600	16	14	NTT	36	4	0	16
405	2015	May	5	17	Transition I	46	Bottom Long Line	250	13	11	NTB	2	0	1	0
406	2015	May	5	17	Transition I	60	Surface Long Line	500	18	16	NTT	22	0	0	15
407	2015	May	5	17	Transition I	60	Surface Long Line	500	14	12	NTT	27	4	5	21
408	2015	May	5	17	Transition I	53	Bottom Long Line	72	14	12	NTB	16	3	3	3
409	2015	June	6	18	East	60	Surface Long Line	500	17	15	NTT	24	0	7	9
410	2015	June	6	18	East	53	Surface Long Line	72	13	11	NTB	8	7	1	7
411	2015	June	6	18	East	53	Surface Long Line	72	11	9	NTB	7	5	1	5
412	2015	June	6	18	East	53	Surface Long Line	500	14	12	NTT	27	0	0	7
413	2015	June	6	18	East	44	Bottom Long Line	72	11	9	NTB	8	2	0	2
414	2015	June	6	18	East	60	Surface Long Line	600	17	15	NTT	17	0	0	16
415	2015	June	6	18	East	60	Surface Long Line	500	17	15	NTT	40	0	2	18
416	2015	June	6	18	East	43	Surface Long Line	25	15	13	NTT	4	0	0	0
417	2015	June	6	18	East	53	Bottom Long Line	95	12	10	NTT	30	3	2	3
418	2015	June	6	18	East	60	Surface Long Line	500	20	18	NTT	42	0	4	27
419	2015	June	6	18	East	45	Surface Long Line	250	11	9	NTB	8	3	0	3
420	2015	June	6	18	East	53	Surface Long Line	72	12	10	NTB	8	1	0	4
421	2015	June	6	18	East	60	Surface Long Line	500	17	15	Other	53	0	3	26
422	2015	June	6	18	East	46	Bottom Long Line	300	12	10	NTB	4	4	0	4
423	2015	June	6	18	East	60	Surface Long Line	72	14	12	NTT	10	0	6	0
424	2015	June	6	18	East	53	Bottom Long Line	51	12	10	NTT	8	2	3	2
425	2015	June	6	18	East	60	Surface Long Line	400	14	12	NTT	16	0	4	12
426	2015	June	6	18	East	60	Surface Long Line	400	14	12	NTT	5	0	0	2
427	2015	June	6	18	East	60	Surface Long Line	400	14	12	NTT	21	0	2	0
428	2015	June	6	18	East	46	Surface Long Line	250	13	11	NTT	4	4	0	4
429	2015	June	6	18	East	60	Surface Long Line	600	16	14	NTT	31	1	0	6
431	2015	June	6	18	East	60	Bottom Long Line	100	25	23	NTT	6	0	0	0
432	2015	June	6	18	East	53	Bottom Long Line	51	12	10	NTB	3	0	0	0
433	2015	June	6	18	East	37.5	Bottom Long Line	100	14	12	NTT	3	0	3	1
434	2015	June	6	18	East	60	Surface Long Line	600	15	13	NTT	25	1	7	23
435	2015	June	6	18	East	53	Bottom Long Line	72	14	12	NTB	10	2	1	2
436	2015	June	6	18	East	53	Bottom Long Line	72	13	11	NTB	3	1	2	0
437	2015	June	6	18	East	53	Bottom Long Line	95	11	9	NTT	3	2	1	2
438	2015	June	6	18	East	53	Bottom Long Line	72	12	10	NTB	2	1	1	2
439	2015	June	6	18	East	60	Surface Long Line	400	15	13	NTT	17	0	3	11
440	2015	June	6	18	East	53	Bottom Long Line	72	11	9	NTT	23	0	3	1
441	2015	June	6	18	East	60	Surface Long Line	600	17	15	NTT	30	8	7	28
442	2015	June	6	18	East	60	Surface Long Line	100	10	8	NTB	6	1	2	1
443	2015	June	6	18	East	60	Surface Long Line	500	11	9	NTT	45	0	5	45
444	2015	June	6	18	East	53	Bottom Long Line	230	13	11	NTB	4	3	1	3
445	2015	June	6	18	East	60	Surface Long Line	600	14	12	NTB	47	1	2	16
446	2015	July	7	19	East	53	Bottom Long Line	72	11	9	NTB	11	0	1	4
447	2015	July	7	19	East	60	Surface Long Line	500	12	10	NTT	23	4	5	11
448	2015	July	7	19	East	60	Surface Long Line	400	15	13	NTT	42	5	7	21
449	2015	July	7	19	East	60	Surface Long Line	400	15	13	NTT	53	0	7	26
450	2015	July	7	19	East	53	Bottom Long Line	95	20	18	NTT	39	2	0	3
451	2015	July	7	19	East	60	Surface Long Line	500	13	11	NTT	49	9	7	33
452	2015	July	7	19	East	53	Bottom Long Line	72	15	13	NTT	7	0	2	1
453	2015	July	7	19	East	53	Bottom Long Line	72	13	11	NTT	8	1	4	1
454	2015	July	7	19	East	53	Bottom Long Line	51	13	11	NTT	4	2	0	3
455	2015	July	7	19	East	60	Surface Long Line	530	20	18	NTT	18	0	5	11
456	2015	July	7	19	East	53	Bottom Long Line	72	13	11	NTT	13	0	0	0
457	2015	July	7	19	East	60	Surface Long Line	500	10	8	NTT	7	0	5	5
458	2015	July	7	19	East	60	Surface Long Line	500	20	18	NTT	35	4	9	15
459	2015	July	7	19	East	60	Bottom Long Line	100	18	16	NTT	8	0	0	0
460	2015	July	7	19	East	60	Surface Long Line	500	20	18	NTT	20	1	10	10
461	2015	July	7	19	East	60	Surface Long Line	600	13	11	NTT	27	2	3	14
462	2015	July	7	19	East	60	Surface Long Line	600	14	12	NTB	14	2	1	4
463	2015	July	7	19	East	60	Surface Long Line	500	17	15	NTB	18	1	4	4
464	2015	August	8	20	East	46	Bottom Long Line	75	7	5	NTB	7	0	3	1
465	2015	August	8	20	East	60	Surface Long Line	500	14	12	NTT	44	1	4	37
466	2015	August	8	20	East	46	Bottom Long Line	250	8	6	NTB	14	3	0	5
467	2015	August	8	20	East	44	Bottom Long Line	72	11	9	NTB	6	0	1	2
468	2015	August	8	20	East	60	Surface Long Line	500	13	11	NTT	19	1	2	9
469	2015	August	8	20	East	60	Surface Long Line	500	16	14	Other	21	2	2	15
470	2015	August	8	20	East	53	Bottom Long Line	95	20	18	NTT	8	1	1	2
471	2015	August	8	20	East	53	Bottom Long Line	97	7	5	NTT	7	0	4	0
472	2015	August	8	20	East	46	Bottom Long Line	250	17	15	NTB	6	0	0	3
473	2015	August	8	20	East	53	Bottom Long Line	51	13	11	NTT	6	1	1	4
474	2015	August	8	20	East	53	Bottom Long Line	72	17	15	NTB	12	3	0	5
475	2015	August	8	20	East	60	Bottom Long Line	100	14	12	NTT	16	1	2	7
476	2015	August	8	20	East	60	Surface Long Line	600	19	17	NTT	12	2	2	7
477	2015	August	8	20	East	53	Bottom Long Line	300	21	19	NTT	5	0	1	2
478	2015	August	8	20	East	60	Surface Long Line	500	15	13	NTT	24	3	7	17
479	2015	August	8	20	East	60	Surface Long Line	500	18	16	NTT	21	1	9	10
480	2015	August	8	20	East	60	Surface Long Line	400	14	12	NTB	25	1	2	14
481	2015	August	8	20	East	53	Bottom Long Line	72	10	8	NTT	11	1	4	7
482	2015	August	8	20	East	53	Surface Long Line	500	17	15	NTT	16	2	8	9
483	2015	August	8	20	East	60	Surface Long Line	500	17	15	NTT	37	6	4	23
484	2015	August	8	20	East	60	Surface Long Line	600	10	8	NTT	17	0	3	5
485	2015	August	8	20	East	60	Surface Long Line	300	13	11	NTT	33	2	8	27
486	2015	August	8	20	East	60	Bottom Long Line	300	12	10	NTB	4	0	1	0
487	2015	August	8	20	East	53	Bottom Long Line	72	15	13	NTT	5	0	1	3
489	2015	August	8	20	East	60	Surface Long Line	500	12	10	Other	22	2	0	16
490	2015	August	8	20	East	44	Bottom Long Line	72	12	10	NTT	7	0	1	5
491	2015	August	8	20	East	53	Bottom Long Line	51	10	8	NTT	7	1	1	1
492	2015	August	8	20	East	60	Surface Long Line	500	16	14	Other	23	2	5	11
493	2015	August	8	20	East	60	Surface Long Line	500	14	12	NTT	18	0	4	11
494	2015	September	9	21	East	53	Bottom Long Line	97	21	19	NTT	4	0	1	0
495	2015	September	9	21	East	60	Surface Long Line	500	20	18	NTT	26	2	2	18
496	2015	September	9	21	East	60	Surface Long Line	400	15	13	NTT	26	0	4	14
497	2015	September	9	21	East	53	Bottom Long Line	72	14	12	NTB	20	0	2	3
498	2015	September	9	21	East	60	Surface Long Line	600	17	15	NTB	33	0	0	29
499	2015	September	9	21	East	60	Surface Long Line	500	11	9	Other	43	14	7	39
500	2015	September	9	21	East	46	Bottom Long Line	250	14	12	NTT	18	0	0	4
501	2015	September	9	21	East	60	Surface Long Line	500	14	12	NTT	32	2	2	29
502	2015	September	9	21	East	53	Bottom Long Line	72	13	11	NTB	9	1	0	4
503	2015	September	9	21	East	60	Surface Long Line	100	11	9	Other	30	9	0	29
504	2015	September	9	21	East	53	Surface Long Line	500	17	15	NTT	14	3	4	9
505	2015	September	9	21	East	46	Bottom Long Line	72	15	13	NTT	17	3	3	7
506	2015	September	9	21	East	60	Surface Long Line	600	10	8	NTT	29	1	0	29
507	2015	September	9	21	East	60	Surface Long Line	500	14	12	NTT	39	0	4	31
508	2015	September	9	21	East	60	Surface Long Line	600	19	17	NTT	7	0	7	1
509	2015	September	9	21	East	60	Surface Long Line	500	16	14	NTT	53	4	3	49
510	2015	September	9	21	East	60	Surface Long Line	500	13	11	Other	40	5	4	38
511	2015	September	9	21	East	60	Surface Long Line	500	15	13	NTT	22	0	0	17
512	2015	September	9	21	East	60	Surface Long Line	500	14	12	Other	24	2	12	13
513	2015	September	9	21	East	60	Surface Long Line	500	15	13	NTT	27	0	4	12
514	2015	September	9	21	East	53	Bottom Long Line	72	14	12	NTT	26	2	1	5
515	2015	September	9	21	East	60	Surface Long Line	600	14	12	NTB	21	0	3	16
516	2015	September	9	21	East	60	Surface Long Line	500	14	12	NTT	31	1	6	11
517	2015	September	9	21	East	60	Surface Long Line	100	8	6	Other	51	19	1	48
518	2015	September	9	21	East	53	Bottom Long Line	72	15	13	NTB	17	2	3	7
519	2015	September	9	21	East	60	Surface Long Line	500	18	16	NTT	25	0	1	17
520	2015	September	9	21	East	53	Bottom Long Line	51	13	11	NTT	11	0	2	3
521	2015	September	9	21	East	60	Surface Long Line	400	12	10	NTB	26	0	8	13
522	2015	September	9	21	East	60	Surface Long Line	500	12	10	NTT	36	0	2	32
523	2015	October	10	22	Transition II	53	Surface Long Line	500	16	14	NTT	34	1	6	21
524	2015	October	10	22	Transition II	60	Surface Long Line	500	18	16	NTT	33	9	4	25
525	2015	October	10	22	Transition II	60	Surface Long Line	600	10	8	NTT	14	0	1	12
526	2015	October	10	22	Transition II	60	Surface Long Line	500	14	12	NTT	49	16	1	28
527	2015	October	10	22	Transition II	60	Surface Long Line	500	15	13	Other	62	1	0	57
529	2015	October	10	22	Transition II	60	Surface Long Line	600	17	15	NTT	23	1	0	9
530	2015	October	10	22	Transition II	60	Surface Long Line	400	15	13	NTT	46	1	9	20
531	2015	October	10	22	Transition II	60	Surface Long Line	500	18	16	NTT	22	1	3	17
532	2015	October	10	22	Transition II	60	Surface Long Line	500	15	13	NTT	25	1	2	21
533	2015	October	10	22	Transition II	60	Surface Long Line	500	15	13	NTT	23	0	1	17
534	2015	October	10	22	Transition II	60	Surface Long Line	500	17	15	NTT	17	3	1	10
535	2015	October	10	22	Transition II	53	Bottom Long Line	72	16	14	NTT	21	2	1	3
536	2015	October	10	22	Transition II	60	Surface Long Line	600	10	8	NTT	18	1	5	17
537	2015	October	10	22	Transition II	53	Bottom Long Line	51	15	13	NTB	23	5	2	11
538	2015	October	10	22	Transition II	53	Surface Long Line	500	14	12	NTT	29	1	8	16
539	2015	October	10	22	Transition II	46	Bottom Long Line	250	13	11	NTB	16	2	0	5
540	2015	October	10	22	Transition II	60	Surface Long Line	500	20	18	NTT	44	9	15	31
541	2015	October	10	22	Transition II	53	Bottom Long Line	72	13	11	NTB	17	2	1	6
542	2015	October	10	22	Transition II	60	Surface Long Line	500	21	19	NTT	21	1	7	15
543	2015	November	11	23	Transition II	60	Surface Long Line	400	21	19	NTT	37	0	6	26
545	2015	November	11	23	Transition II	60	Surface Long Line	500	17	15	NTT	52	2	9	39
546	2015	November	11	23	Transition II	60	Surface Long Line	500	19	17	NTT	41	23	2	27
547	2015	November	11	23	Transition II	60	Surface Long Line	500	18	16	NTT	25	1	8	17
548	2015	November	11	23	Transition II	60	Surface Long Line	600	18	16	NTT	33	0	1	22
549	2015	November	11	23	Transition II	60	Surface Long Line	600	17	15	NTT	15	0	1	8
550	2015	November	11	23	Transition II	60	Surface Long Line	500	18	16	NTB	16	0	1	13
551	2015	November	11	23	Transition II	60	Surface Long Line	500	17	15	Other	22	3	4	3
552	2015	November	11	23	Transition II	60	Bottom Long Line	100	14	12	NTT	32	4	3	6
553	2015	November	11	23	Transition II	60	Surface Long Line	600	15	13	NTT	27	2	10	16
554	2015	November	11	23	Transition II	60	Surface Long Line	385	17	15	NTT	56	33	0	55
555	2015	November	11	23	Transition II	53	Bottom Long Line	95	13	11	NTT	18	0	3	0
556	2015	November	11	23	Transition II	60	Surface Long Line	500	15	13	Other	21	1	6	1
558	2015	November	11	23	Transition II	60	Surface Long Line	400	15	13	NTT	21	1	0	17
559	2015	November	11	23	Transition II	53	Bottom Long Line	72	15	13	NTB	34	0	0	0
560	2015	November	11	23	Transition II	53	Surface Long Line	500	14	12	NTT	25	0	2	19
561	2015	November	11	23	Transition II	60	Surface Long Line	500	19	17	Other	15	0	0	12
562	2015	November	11	23	Transition II	60	Surface Long Line	400	18	16	NTT	13	1	2	9
563	2015	November	11	23	Transition II	60	Surface Long Line	500	16	14	NTT	27	1	3	23
564	2015	November	11	23	Transition II	60	Surface Long Line	600	16	14	NTB	31	0	0	28
565	2015	November	11	23	Transition II	60	Surface Long Line	500	7	5	Other	16	3	1	3
566	2015	November	11	23	Transition II	60	Surface Long Line	500	4	2	Other	16	2	1	2
567	2015	November	11	23	Transition II	60	Surface Long Line	500	17	15	Other	22	0	3	19
568	2015	November	11	23	Transition II	60	Surface Long Line	500	18	16	NTT	38	0	2	35
569	2015	November	11	23	Transition II	60	Surface Long Line	600	14	12	NTT	32	0	0	24
570	2015	November	11	23	Transition II	60	Surface Long Line	500	13	11	NTB	22	1	0	13
572	2015	November	11	23	Transition II	15	Bottom Long Line	100	1	1	NTB	19	0	1	0
571	2015	November	11	23	Transition II	60	Surface Long Line	600	12	10	NTB	34	0	0	28
574	2015	December	12	24	West	60	Surface Long Line	600	15	13	NTT	26	0	0	16
575	2015	December	12	24	West	53	Bottom Long Line	72	9	7	NTB	7	0	0	2
576	2015	December	12	24	West	60	Surface Long Line	600	12	10	NTT	10	0	0	6
577	2015	December	12	24	West	46	Bottom Long Line	250	14	12	NTB	7	3	1	6
578	2015	December	12	24	West	53	Surface Long Line	500	11	9	NTT	9	0	2	4
579	2015	December	12	24	West	60	Surface Long Line	500	14	12	NTT	19	1	1	19
580	2015	December	12	24	West	53	Bottom Long Line	51	13	11	NTB	12	1	2	3
581	2015	December	12	24	West	53	Bottom Long Line	72	15	13	NTT	26	4	2	4
582	2015	December	12	24	West	53	Bottom Long Line	72	13	11	NTB	15	2	0	2
583	2015	December	12	24	West	60	Surface Long Line	500	16	14	NTT	16	0	3	11
584	2015	December	12	24	West	53	Bottom Long Line	72	9	7	NTT	4	1	0	2
585	2015	December	12	24	West	60	Surface Long Line	100	15	13	NTT	8	1	0	1
586	2015	December	12	24	West	53	Bottom Long Line	72	12	10	NTB	12	1	2	3
587	2015	December	12	24	West	53	Bottom Long Line	72	4	2	NTT	7	0	4	0
588	2015	December	12	24	West	46	Bottom Long Line	72	10	8	NTT	4	1	0	2
589	2015	December	12	24	West	46	Bottom Long Line	250	8	6	NTB	4	2	0	3
590	2015	December	12	24	West	53	Bottom Long Line	51	9	7	NTB	79	2	0	4
591	2015	December	12	24	West	53	Surface Long Line	250	11	9	NTT	9	3	1	5
592	2015	December	12	24	West	60	Surface Long Line	500	12	10	NTT	8	0	0	8
593	2015	December	12	24	West	53	Bottom Long Line	72	13	11	NTB	8	1	3	1
594	2015	December	12	24	West	60	Surface Long Line	500	13	11	NTT	12	0	0	8
595	2015	December	12	24	West	60	Surface Long Line	600	16	14	NTT	9	0	0	9
